# Supplementary material for: Flying blind? Recommendations for monitoring of 10 common chronic diseases in guidelines from Germany, England, and Europe — a modified systematic review
Source: BMC Med. 2025 Dec 1;23:671. doi: 10.1186/s12916-025-04507-y (PMC12670874; doi:10.1186/s12916-025-04507-y)
Supplement: Supplementary file 3 — Additional file 3. Table S3 – Summary table of all CPGs and correspondent ratings. [file 12916_2025_4507_MOESM3_ESM.xlsx]

## Sheet: Tabelle1
disease	Titel	German/Englisch/European	identifier	AGREE-II Item 7	AGREE-II Item 8	AGREE-II Item 9	AGREE-II Item 4	AGREE-II Item 5	AGREE-II Item 10	CPG classification	inclusion	GP involvement	number of recommendations	number of recommendations on monitoring	creation date (mm/yyyy)	valid until (mm/yyyy)
bronchial asthma	Nationale Versorgungsleitlinie Asthma	German	NVL-002							S3	yes	yes	136	10	2020-09-01	2025-09-01
bronchial asthma	Asthma: diagnosis, monitoring and chronic asthma management	English	NG80	6.5	7	6	7	5.5	5.5	S3	yes	yes	80	8	2017-11-01
bronchial asthma	ERS guidelines for the diagnosis of asthma in adults	European	N/A	7	6.5	6	5.5	5.5	5	S3	yes	yes	8	0	2022-02-01
bronchial asthma	Management of severe asthma: a European Respiratory Society/American Thoracic Society guideline	European	N/A	5.0d	4	5.5				non-S2e/S3	no	no			2020-02-01
chronic heart failure	Kardiologische Rehabilitation im deutschsprachigen Raum Europasa	German	133-001							S3	yes	no	81	3	2020-01-01	2025-01-01
chronic heart failure	Nationale Versorgungsleitlinie Chronische Herzinsuffizienz	German	NVL-006							S3	yes	yes	153	8	2019-10-01	2024-10-01
chronic heart failure	Cardiovascular disease: risk assessment and reduction, including lipid modificationa	English	NG238	7	7	6	6	5.5	5	S3	yes	yes	106	6	2023-12-01
chronic heart failure	Chronic heart failure in adults: diagnosis and management	English	NG106	7	7	7	6.5	6	5	S3	yes	yes	92	12	2018-12-01
chronic heart failure	ESC guidelines for the diagnosis and treatment of acute and chronic heart failure	European	N/A	1.5	1	4				non-S2e/S3	no	no			2021-08-01
chronic heart failure	Focused update of the 2021 ESC guidelines for the diagnosis and treatment of acute and chronic heart failure	European	N/A	2.5	1	5.0d				non-S2e/S3	no	no			2023-08-01
chronic kidney disease	Versorgung von Patienten mit chronischer nicht-dialysepflichtiger Nierenerkrankung in der Hausarztpraxis	German	053-048							S3	yes	yes	50	11	2019-06-01	2024-06-01
chronic kidney disease	Chronic kidney disease: assessment and management	English	NG203	7	6.5	6.5	6.5	6.5	5.5	S3	yes	yes	172	12	2021-08-01
COPD	Nationale Versorgungsleitlinie COPD	German	NVL-003							S3	yes	yes	70	3	2021-08-01	2026-06-01
COPD	Chronic obstructive pulmonary disease in over 16s: diagnosis and management	English	NG115	6.5	6.5	6	7	5.5	5	S3	yes	yes	219	13	2018-12-01
COPD	Management of COPD exacerbations: a European Respiratory Society/American Thoracic Society guideline	European	N/A	5	2.5	5.5				non-S2e/S3	no	no			2017-03-01
coronary heart disease	Nationale Versorgungsleitlinie chronische KHK	German	NVL-004							S3	yes	yes	70	6	2022-09-01	2027-09-01
coronary heart disease	Kardiologische Rehabilitation im deutschsprachigen Raum Europasa	German	133-001								--
coronary heart disease	Acute coronary syndromes	English	NG185	6.5	7	6.5	7	6	5.5	S3	yes	yes	155	5	2020-11-01
coronary heart disease	Cardiovascular disease: risk assessment and reduction, including lipid modificationa	English	NG238								--
coronary heart disease	ESC guidelines for the diagnosis and management of chronic coronary syndromes: The Task Force for the diagnosis and management of chronic coronary syndromes of the European Society of Cardiology	European	N/A	2.5	1	2.5				non-S2e/S3	no	no			2019-08-01
coronary heart disease	ESC guidelines for the management of cardiovascular disease in patients with diabetes	European	N/A	2	1	3.5				non-S2e/S3	no	no			2023-11-01
coronary heart disease	ESC guidelines on cardiovascular disease prevention in clinical practice	European	N/A	2	1	3.5				non-S2e/S3	no	no			2021-08-01
hypothyroidism	Thyroid disease: assessment and management	English	NG145	7	6.5	6	6.5	6	5.5	S3	yes	yes	95	9	2019-11-01
hypothyroidism	ETA guidelines on the diagnosis and danagement of central hypothyroidism	European	N/A	5.5	2.5c	2.0c				non-S2e/S3	no	no			2018-07-01
ischaemic stroke	Diagnostik, Therapie und Nachsorge der extracraniellen Carotisstenose	German	004-028							S3	yes	no	139	6	2020-02-01	2025-02-01
ischaemic stroke	Schlaganfall	German	053-011							S3	yes	yes	159	1	2020-02-01	2025-02-01
ischaemic stroke	Stroke rehabilitation in adults	English	NG236	6.5	7	6.5	7	7	5.5	S3	yes	yes	153	2	2023-10-01
ischaemic stroke	Cardiovascular disease: risk assessment and reduction, including lipid modificationa	English	NG238								--
ischaemic stroke	ESO and EAN joint guidelines on post-stroke cognitive impairment	European	N/A	6.5	6	7	3.5	4	4	S2e	yes	no	33	0	2021-09-01
ischaemic stroke	ESO guideline on pharmacological interventions for longterm secondary prevention after ischaemic stroke or TIA	European	N/A	6.5	6	7	3.5	5.0d	4	S2e	yes	no	13	0	2022-05-01
ischaemic stroke	ESO guidelines on treatment of patients with intracranial atherosclerotic disease	European	N/A	6	6	7	3.5	3	4	S2e	yes	no	11	0	2022-05-01
ischaemic stroke	ESO guidelines on stroke in women: Management of menopause, pregnancy and postpartum	European	N/A	5.0d	4	6.5				non-S2e/S3	no	no			2022-03-01
osteoporosis	Prophylaxe, Diagnostik und Therapie der Osteoporose bei postmenopausalen Frauen und bei Männern ab dem 50. Lebensjahr	German	183-001							S3	yes	yes	107	3	2023-09-01	2026-09-01
osteoporosis	Osteoporosis: assessing the risk of fragility fracture	English	CG146	6.5	7	7	7	6	5.5	S3	yes	yes	12	1	2012-08-01
osteoporosis	European guidance for the diagnosis and management of osteoporosis in postmenopausal women	European	N/A	1	1.5	1				non-S2e/S3	no	no			2018-10-01
type 2 diabetes mellitus	Nationale Versorgungsleitlinie Typ-2-Diabetes	German	NVL-001							S3	yes	yes	21	3	2023-05-01	2028-05-01
type 2 diabetes mellitus	Type 2 diabetes in adults: management	English	NG28	6.5	7	6	7	6	5	S3	yes	yes	110	10	2015-12-01
type 2 diabetes mellitus	Evidence based European recommendations for the dietary management of diabetes	European	N/A	5	5	5.0d	3	1	2	S2e	yes	no	30	0	2023-06-01
type 2 diabetes mellitus	ESC guidelines on diabetes, pre-diabetes, and cardiovascular diseases developed in collaboration with the EASD	European	N/A	1.5	1	3.0c				non-S2e/S3	no	no			2020-12-01
unipolar depression	Nationale Versorgungsleitlinie unipolare Depression	German	NVL-005							S3	yes	yes	156	6	2022-09-01	2027-09-01
unipolar depression	Common mental health problems: identification and pathways to careb	English	CG123	7	7	6	6	6	5.5	S3	yes	yes	69	2	2011-05-01
unipolar depression	Depression in adults with a chronic physical health problem: recognition and management	English	CG91	6.5	7	7	6.5	6	5	S3	yes	yes	71	8	2009-10-01
unipolar depression	Depression in adults: treatment and management	English	NG222	7	7	6	7	5.5	5.5	S3	yes	yes	137	17	2022-06-01
unipolar depression	EPA Guidance on psychotherapy in chronic depression across Europe	European	N/A	6	5.5c	5.5	5	1.5c	4.5c	S2e	yes	no	5	0	2016-03-01
a = CPG is a part of multiple searches; b = CPG was deleted and integrated in other GCPs during recommendation data collection; c = solved in unblinded consensus; d = rounded up due to threshold value
