# Supplementary material for: Flying blind? Recommendations for monitoring of 10 common chronic diseases in guidelines from Germany, England, and Europe — a modified systematic review
Source: BMC Med. 2025 Dec 1;23:671. doi: 10.1186/s12916-025-04507-y (PMC12670874; doi:10.1186/s12916-025-04507-y)
Supplement: Supplementary file 4 — Additional file 4. Table S4 – Summary table of identified recommendations and assessment ratings. [file 12916_2025_4507_MOESM4_ESM.xlsx]

## Sheet: Tabelle1
disease	GCP title	number/version	AWMF/NICE/European	recommendation	specified monitoring frequency?	specified parameters for monitoring?	specified consequences?	Level of Evidence	strength of recommendation	direction of recommendation
bronchial asthma	Nationale Versorgungsleitlinie Asthma	v4	AWMF	Der Grad der Asthmakontrolle soll in regelmäßigen Abständen überprüft werden, um festzustellen, ob die Therapieziele erreicht werden und eine Anpassung der Therapie (Intensivierung/Reduktion) indiziert ist. [The level of asthma control should be assessed at regular intervals to determine whether therapeutic goals are being achieved and whether an adjustment of therapy (intensification/reduction) …	⊙	⊕	⊙	no direct or unclear evidence	A	⊕
bronchial asthma	Nationale Versorgungsleitlinie Asthma	v4	AWMF	Bei jeder Verlaufskontrolle sollen folgende Parameter erhoben werden: • Asthmasymptome tagsüber; • Asthmasymptome bei körperlicher Belastung; • nächtliches Erwachen aufgrund von Symptomen; • Häufigkeit des Einsatzes von Bedarfsmedikation; • Einschränkungen der Aktivitäten des Alltags; • Therapieadhärenz; • Inhalationstechnik; • Häufigkeit des Auftretens und Auslöser von Exazerbationen; • Wirksamk…	⊝	⊕	⊝	- stepping down therapy: ØOOO - ØØØOa - other parameters: no direct or unclear evidence	A	⊕
bronchial asthma	Nationale Versorgungsleitlinie Asthma	v4	AWMF	Bei Patienten mit Asthma, die eine Unterweisung in ein geeignetes Gerät erhalten haben, kann die PEF-Messung für das Monitoring und zur Verbesserung der Selbsteinschätzung empfohlen werden. [In patients with asthma who have been instructed in the proper use of an appropriate device, peak expiratory flow (PEF) measurement may be considered for monitoring and to improve self-assessment.]	⊝	⊕	⊝	no direct or unclear evidence	0	⊕
bronchial asthma	Nationale Versorgungsleitlinie Asthma	v4	AWMF	Das Monitoring mittels repetitiver FeNO-Messung kann bei Patienten mit häufigen Exazerbationen eingesetzt werden, um durch Therapieanpassung weitere Exazerbationen zu reduzieren. [Monitoring using repeated FeNO measurements may be considered in patients with frequent exacerbations to reduce further exacerbations through therapy adjustment.]	⊝	⊕	⊙	ØOOO - ØØØOa	0	⊕
bronchial asthma	Nationale Versorgungsleitlinie Asthma	v4	AWMF	Nach einer Intensivierung der Langzeittherapie gemäß Stufenschemata soll die Asthmakontrolle innerhalb von drei Monaten überprüft werden. [After an intensification of long-term therapy according to the stepwise approach, asthma control should be assessed within three months.]	⊕	⊝	⊝	no direct or unclear evidence	A	⊕
bronchial asthma	Nationale Versorgungsleitlinie Asthma	v4	AWMF	Wird eine Therapie mit Corticosteroiden oder monoklonalen Antikörpern abgesetzt, sollen Patienten engmaschig überwacht werden. [If therapy with corticosteroids or monoclonal antibodies is discontinued, patients should be closely monitored.]	⊙	⊝	⊝	- reduction of ICS: ØOOO - ØØOOa - stopping mABs: no direct or unclear evidence	A	⊕
bronchial asthma	Nationale Versorgungsleitlinie Asthma	v4	AWMF	Bei Kindern und Jugendlichen, die Corticosteroide erhalten, sollen folgende Maßnahmen berücksichtigt werden: • Einstellung auf die niedrigste wirksame Dosierung; • regelmäßige Kontrolle der Körpergröße mit Erfassung in einer Wachstumskurve; • bei Verdacht auf Nebennierenrinden-Suppression: Diagnostik bzw. Behandlung. [In children and adolescents receiving corticosteroids, the following measures s…	⊙	⊕	⊝	- side effects of ICS in general: ØØOO - ØØØOa - effects of ICS on growth: ØØOO - ØØØØa - effects of ICS on bone density: ØOOO - ØØOOa - side effects of OCS: no direct or unclear evidence	A	⊕
bronchial asthma	Nationale Versorgungsleitlinie Asthma	v4	AWMF	Die Wirksamkeit der Therapie mit monoklonalen Antikörpern soll nach vier und zwölf Monaten, dann in jährlichem Abstand evaluiert werden. [The effectiveness of therapy with monoclonal antibodies should be evaluated after four and twelve months, and thereafter at yearly intervals.]	⊕	⊝	⊝	no direct or unclear evidence	A	⊕
bronchial asthma	Nationale Versorgungsleitlinie Asthma	v4	AWMF	Die Inhalationstechnik des Patienten soll regelmäßig und insbesondere bei unzureichender Asthmakontrolle überprüft werden. [The patient’s inhalation technique should be regularly checked, especially in cases of inadequate asthma control.]	⊙	⊙	⊝	ØOOO - ØØØOa	A	⊕
bronchial asthma	Nationale Versorgungsleitlinie Asthma	v4	AWMF	Die korrekte Arzneimittelanwendung und Inhalationstechnik des Patienten sollen regelmäßig durch den Arzt oder eine geschulte Fachkraft und ggf. zusätzlich durch einen entsprechend qualifizierten Apotheker überprüft werden. [The correct medication use and inhalation technique of the patient should be regularly checked by the physician or a trained healthcare professional, and, if necessary, additi…	⊙	⊕	⊝	- pharmaceutical intervention: ØØOOa	A	⊕
bronchial asthma	Asthma: diagnosis, monitoring and chronic asthma management	NG80	NICE	Monitor asthma control at every review. If control is suboptimal: • confirm the person's adherence to prescribed treatment in line with the recommendations on assessing adherence in the NICE guideline on medicines adherence • review the person's inhaler technique • review if treatment needs to be changed • ask about occupational asthma (see recommendation on checking for possible occupational ast…	⊙	⊝	⊕	- benefit of monitoring: ØOOO - ØØOOa - adherence: ØOOO - ØØOOa - reviewing inhaler technique: ØOOO - ØØOOa - treatment changes: no direct or unclear evidence - occupational asthma: no direct or unclear evidence	2	⊕
bronchial asthma	Asthma: diagnosis, monitoring and chronic asthma management	NG80	NICE	Consider using a validated questionnaire (for example, the Asthma Control Questionnaire or Asthma Control Test) to monitor asthma control in adults (aged 17 and over). [2017]	⊝	⊙	⊝	ØOOO - ØØOOa	3	⊕
bronchial asthma	Asthma: diagnosis, monitoring and chronic asthma management	NG80	NICE	Monitor asthma control at each review in adults, young people and children aged 5 and over using either spirometry or peak flow variability testing. [2017]	⊙	⊕	⊝	ØOOO - ØØØOa	2	⊕
bronchial asthma	Asthma: diagnosis, monitoring and chronic asthma management	NG80	NICE	Do not routinely use FeNO to monitor asthma control. [2017]	⊝	⊕	⊝	ØOOO - ØØOOa	2	⊝
bronchial asthma	Asthma: diagnosis, monitoring and chronic asthma management	NG80	NICE	Do not use challenge testing to monitor asthma control. [2017]	⊝	⊕	⊝	- monitoring challenge via methacholine: ØOOOa - monitoring challenge via mannitol: ØOOO - ØØOOa	2	⊝
bronchial asthma	Asthma: diagnosis, monitoring and chronic asthma management	NG80	NICE	Observe and give advice on the person's inhaler technique: • at every consultation relating to an asthma attack, in all care settings • when there is deterioration in asthma control • when the inhaler device is changed • at every annual review • if the person asks for it to be checked. [2017]	⊕	⊕	⊙	ØOOO - ØØOOa	2	⊕
bronchial asthma	Asthma: diagnosis, monitoring and chronic asthma management	NG80	NICE	Agree with the person (or their family or carer if appropriate) how the effects of decreasing maintenance therapy will be monitored and reviewed, including self-monitoring and a follow‑up with a healthcare professional. [2017]	⊝	⊝	⊝	- prediction of step-down failure by different parameters: ØØOOa - benefits of monitoring: no direct or unclear evidence	2	⊕
bronchial asthma	Asthma: diagnosis, monitoring and chronic asthma management	NG80	NICE	After starting or adjusting medicines for asthma, review the response to treatment in 4 to 8 weeks (see the section on monitoring asthma control). [2017]	⊕	⊙	⊝	no direct or unclear evidence	2	⊕
chronic heart failure	Kardiologische Rehabilitation im deutschsprachigen Raum Europas	133 - 001	AWMF	Nach einer kardiologischen Rehabilitation soll der Patient weiterhin regelmäßig und langfristig hausärztlich und unter Miteinbeziehung eines Fachkardiologen betreut werden. [After cardiac rehabilitation, the patient should continue to receive regular and long-term care from a general practitioner, with the involvement of a cardiology specialist.]	⊙	⊝	⊝	no direct or unclear evidence	A	⊕
chronic heart failure	Kardiologische Rehabilitation im deutschsprachigen Raum Europas	133 - 001	AWMF	Darüber hinaus sollte die Beteiligung des Patienten an einem Nachsorgeprogramm (Kap. 8.1) angestrebt werden. [In addition, the patient ought to be encouraged to participate in a follow-up program (Chapter 8.1).]	⊝	⊝	⊝	no direct or unclear evidence	B	⊕
chronic heart failure	Kardiologische Rehabilitation im deutschsprachigen Raum Europas	133 - 001	AWMF	Zur effektiveren Koordination der langfristigen Patientenbetreuung sollten die Patienten an strukturierten „Disease Management“ Programmen (z. B. DMP KHK) teilnehmen. [To ensure more effective coordination of long-term patient care, patients ought to participate in structured disease management programs (e.g., DMP for coronary heart disease).]	⊝	⊝	⊝	no direct or unclear evidence	B	⊕
chronic heart failure	Nationale Versorgungsleitlinie Chronische Herzinsuffizienz	v4	AWMF	Diagnostische Befunde, Therapieempfehlungen, weitere Informationen und die Länge der Kontrollintervalle sollen zwischen dem betreuenden Hausarzt und weiteren beteiligten Fachärzten präzise kommuniziert und gemeinschaftlich abgestimmt werden. Diagnostische Bewertungen und Therapieempfehlungen sollen in Textform und zügig mitgeteilt werden. [Diagnostic findings, treatment recommendations, additiona…	⊝	⊝	⊝	no direct or unclear evidence	A	⊕
chronic heart failure	Nationale Versorgungsleitlinie Chronische Herzinsuffizienz	v4	AWMF	Allen Patienten mit chronischer Herzinsuffizienz sollen regelmäßige fachkardiologische Verlaufsuntersuchungen angeboten werden. Dies gilt auch für wenig symptomatische/asymptomatische Patienten mit kardialer Dysfunktion zur Frage nach Verbesserung oder Verschlechterung unter Therapie. Die Länge der Intervalle soll der Schwere der Erkrankung angepasst werden. [All patients with chronic heart failu…	⊙	⊝	⊝	no direct or unclear evidence	A	⊕
chronic heart failure	Nationale Versorgungsleitlinie Chronische Herzinsuffizienz	v4	AWMF	Patienten, die nach kardialer Dekompensation aus einer stationären Behandlung entlassen wurden, sollen engmaschig kardiologisch kontrolliert werden. [Patients who have been discharged from inpatient care following cardiac decompensation should be closely monitored by a cardiology specialist.]	⊙	⊝	⊝	no direct or unclear evidence	A	⊕
chronic heart failure	Nationale Versorgungsleitlinie Chronische Herzinsuffizienz	v4	AWMF	Bei Patienten mit chronischer Herzinsuffizienz und chronischer Nierenerkrankung sollen Elektrolythaushalt und Nierenfunktion engmaschig sowie daran orientierend die Indikation und Dosierung der Medikation geprüft und angepasst werden. [In patients with chronic heart failure and chronic kidney disease, electrolyte balance and renal function should be closely monitored, and the indication and dosag…	⊙	⊕	⊕	no direct or unclear evidence	A	⊕
chronic heart failure	Nationale Versorgungsleitlinie Chronische Herzinsuffizienz	v4	AWMF	Patienten mit Herzinsuffizienz sollten auf Anzeichen von Funktionsverlusten untersucht werden, insbesondere bei Veränderungen im Krankheitsverlauf (z. B. Dekompensationen). Dafür können geriatrische Assessmentverfahren angewendet werden. Bei Hinweisen auf drohende oder manifeste Funktionsverluste sollten unterstützende Maßnahmen (z. B. Physiotherapie, Ernährungstherapie) eingeleitet werden. [Pati…	⊝	⊙	⊕	- geriatric assessment: ØØØØa no direct or unclear evidence, no own evidence grading	B	⊕
chronic heart failure	Nationale Versorgungsleitlinie Chronische Herzinsuffizienz	v4	AWMF	Bei Patienten mit chronischer Herzinsuffizienz sollen im Rahmen der Verlaufskontrolle die natriuretischen Peptide BNP und NT-proNBP nicht ohne klinischen Verdacht auf Verschlechterung der Erkrankung bestimmt werden. [In patients with chronic heart failure, natriuretic peptides BNP and NT-proBNP should not be measured during follow-up unless there is clinical suspicion of disease worsening.]	⊝	⊕	⊝	- therapy guidance: ØØOOa	A	⊝
chronic heart failure	Nationale Versorgungsleitlinie Chronische Herzinsuffizienz	v4	AWMF	Unter Therapie mit Ivabradin soll der Herzrhythmus regelmäßig kontrolliert werden. Liegt kein stabiler Sinusrhythmus vor, soll die Therapie beendet werden. [During treatment with ivabradine, heart rhythm should be monitored regularly. If stable sinus rhythm is not present, the therapy should be discontinued.]	⊙	⊕	⊕	no direct or unclear evidence, no own evidence grading	A	⊕/⊝
chronic heart failure	Nationale Versorgungsleitlinie Chronische Herzinsuffizienz	v4	AWMF	Bei Patient*innen mit Herzinsuffizienz soll unter medikamentöser Therapie bei den Verlaufskontrollen besonders auf die in Tabelle 19 aufgeführten Parameter (Körpergewicht, Herzfrequenz/-rhythmus, Blutdruck, Elektrolyte, Nierenwerte) geachtet werden. [In patients with heart failure undergoing pharmacological treatment, particular attention should be paid during follow-up visits to the parameters l…	⊝	⊕	⊝	no direct or unclear evidence	A	⊕
chronic heart failure	Cardiovascular disease: risk assessment and reduction, including lipid modification	NG238	NICE	Measure liver transaminase and full lipid profile at 2 to 3 months after starting or changing lipid-lowering treatment. [May 2023, amended December 2023]	⊕	⊕	⊝	- liver adverse events: ØØØOa	2	⊕
chronic heart failure	Cardiovascular disease: risk assessment and reduction, including lipid modification	NG238	NICE	Measure liver transaminase at 12 months, but not again unless clinically indicated. [May 2023, amended December 2023]	⊕	⊕	⊝	- liver adverse events: ØØØOa	2	⊕/⊝
chronic heart failure	Cardiovascular disease: risk assessment and reduction, including lipid modification	NG238	NICE	Do not measure creatine kinase levels in asymptomatic people who are being treated with a statin. [May 2023]	⊝	⊕	⊝	- rhabdomyolysis: ØØOO - ØØØOa	2	⊝
chronic heart failure	Cardiovascular disease: risk assessment and reduction, including lipid modification	NG238	NICE	Provide annual medication reviews for people on lipid-lowering treatment. [May 2023, amended December 2023]	⊕	⊕	⊝	- efficacy of statins: ØOOO - ØØØØa - interventions to improve adherence: ØOOO - ØØOOa	2	⊕
chronic heart failure	Cardiovascular disease: risk assessment and reduction, including lipid modification	NG238	NICE	Offer an annual full lipid profile to inform discussions about secondary prevention of CVD. [May 2023, amended December 2023]	⊕	⊕	⊝	- efficacy of statins: ØOOO - ØØØØa - interventions to improve adherence: ØOOO - ØØOOa	2	⊕
chronic heart failure	Cardiovascular disease: risk assessment and reduction, including lipid modification	NG238	NICE	Consider an annual full lipid profile to inform discussions about primary prevention of CVD. [May 2023, amended December 2023]	⊕	⊕	⊝	- efficacy of statins: ØOOO - ØØØØa - interventions to improve adherence: ØOOO - ØØOOa	3	⊕
chronic heart failure	Chronic heart failure in adults: diagnosis and management	NG106	NICE	Once the target or maximum tolerated dose of an ACE inhibitor is reached, monitor treatment monthly for 3 months and then at least every 6 months, and at any time the person becomes acutely unwell. [2010, amended 2018]	⊕	⊝	⊝	no direct or unclear evidence	2	⊕
chronic heart failure	Chronic heart failure in adults: diagnosis and management	NG106	NICE	Once the target or maximum tolerated dose of an ARB is reached, monitor treatment monthly for 3 months and then at least every 6 months, and at any time the person becomes acutely unwell. [2010, amended 2018]	⊕	⊝	⊝	no direct or unclear evidence	2	⊕
chronic heart failure	Chronic heart failure in adults: diagnosis and management	NG106	NICE	Once the target, or maximum tolerated, dose of an MRA is reached, monitor treatment monthly for 3 months and then at least every 6 months, and at any time the person becomes acutely unwell. [2018]	⊕	⊝	⊝	ØOOO - ØØØOa	2	⊕
chronic heart failure	Chronic heart failure in adults: diagnosis and management	NG106	NICE	Dose titration [of Ivabradine] and monitoring should be carried out by a heart failure specialist, or in primary care by either a GP with a special interest in heart failure or a heart failure specialist nurse. [2012]	⊝	⊝	⊝	no direct or unclear evidence	2	⊕
chronic heart failure	Chronic heart failure in adults: diagnosis and management	NG106	NICE	Dose titration [of Sacubitril valsartan] and monitoring should be performed by the most appropriate team member. [2016]	⊝	⊝	⊝	no direct or unclear evidence	2	⊕
chronic heart failure	Chronic heart failure in adults: diagnosis and management	NG106	NICE	Routine monitoring of serum digoxin concentrations is not recommended. A digoxin concentration measured within 8 to 12 hours of the last dose may be useful to confirm a clinical impression of toxicity or non‑adherence. [2003]	⊕	⊕	⊙	no direct or unclear evidence	2	⊝
chronic heart failure	Chronic heart failure in adults: diagnosis and management	NG106	NICE	All people with chronic heart failure need monitoring. This monitoring should include: - a clinical assessment of functional capacity, fluid status, cardiac rhythm (minimum of examining the pulse), cognitive status and nutritional status - a review of medication, including need for changes and possible side effects - an assessment of renal function. [2010, amended 2018]	⊝	⊕	⊝	no direct or unclear evidence	2	⊕
chronic heart failure	Chronic heart failure in adults: diagnosis and management	NG106	NICE	More detailed monitoring will be needed if the person has significant comorbidity or if their condition has deteriorated since the previous review. [2003]	⊝	⊝	⊝	no direct or unclear evidence	2	⊕
chronic heart failure	Chronic heart failure in adults: diagnosis and management	NG106	NICE	The frequency of monitoring should depend on the clinical status and stability of the person. The monitoring interval should be short (days to 2 weeks) if the clinical condition or medication has changed, but is needed at least 6-monthly for stable people with proven heart failure. [2003]	⊕	⊝	⊝	no direct or unclear evidence	2	⊕
chronic heart failure	Chronic heart failure in adults: diagnosis and management	NG106	NICE	Consider measuring NT-proBNP (N-terminal pro-B-type natriuretic peptide) as part of a treatment optimisation protocol only in a specialist care setting for people aged under 75 who have heart failure with reduced ejection fraction and an eGFR above 60 ml/min/1.73 m2 [2018]	⊝	⊕	⊝	ØOOO - ØØØOa	3	⊕
chronic heart failure	Chronic heart failure in adults: diagnosis and management	NG106	NICE	Monitor the response to titration of medicines closely in people who have heart failure with reduced ejection fraction and chronic kidney disease, taking into account the increased risk of hyperkalaemia. [2018]	⊝	⊙	⊝	- complications in general: ØOOO - ØØOOa - hyperkalaemia: ØOOO - ØØOOa	2	⊕
chronic heart failure	Chronic heart failure in adults: diagnosis and management	NG106	NICE	People with heart failure who wish to be involved in monitoring of their condition should be provided with sufficient education and support from their healthcare professional to do this, with clear guidelines as to what to do in the event of deterioration. [2003]	⊝	⊝	⊝	no direct or unclear evidence	2	⊕
chronic kidney disease	Versorgung von Patienten mit chronischer nicht-dialysepflichtiger Nierenerkrankung in der Hausarztpraxis	053-048	AWMF	Die Frequenz der Monitoringuntersuchungen soll bei Patienten mit CKD individuell mit dem Patienten abgestimmt werden. [The frequency of monitoring examinations should be individually agreed upon with the patient in cases of CKD.]	⊙	⊝	⊝	no direct or unclear evidence	A	⊕
chronic kidney disease	Versorgung von Patienten mit chronischer nicht-dialysepflichtiger Nierenerkrankung in der Hausarztpraxis	053-048	AWMF	Patienten mit CKD mit und ohne Diabetes sollten in regelmäßigen Abständen entsprechend CKD-Stadien (siehe Abbildung 2) eine Bestimmung des eGFR aus Serumkreatinin angeboten werden. [Patients with CKD, with or without diabetes, ought to be offered regular measurement of eGFR based on serum creatinine according to the CKD stages (see Figure 2).]	⊕	⊕	⊝	no direct or unclear evidence	B	⊕
chronic kidney disease	Versorgung von Patienten mit chronischer nicht-dialysepflichtiger Nierenerkrankung in der Hausarztpraxis	053-048	AWMF	Patienten mit CKD sollte in regelmäßigen Abständen mindestens entsprechend der individuell vereinbarten Monitoringintervalle (siehe Abbildung 2) eine Messung des Blutdrucks angeboten werden. [Patients with CKD ought to be offered regular blood pressure measurements at intervals that are at least in accordance with the individually agreed monitoring schedule (see Figure 2).]	⊕	⊕	⊝	IVb	B	⊕
chronic kidney disease	Versorgung von Patienten mit chronischer nicht-dialysepflichtiger Nierenerkrankung in der Hausarztpraxis	053-048	AWMF	Patienten mit CKD ohne Diabetes, bei denen initial eine Proteinurie ausgeschlossen wurde, sollte kein routinemäßiges Monitoring der Albumin-Kreatinin-Ratio oder Mikroalbuminurie angeboten werden. [Patients with CKD without diabetes in whom proteinuria was initially ruled out ought not to be offered routine monitoring of the albumin-creatinine ratio or microalbuminuria.]	⊝	⊕	⊝	IVb	B	⊝
chronic kidney disease	Versorgung von Patienten mit chronischer nicht-dialysepflichtiger Nierenerkrankung in der Hausarztpraxis	053-048	AWMF	Patienten mit CKD und einer nachgewiesenen Proteinurie sollte in regelmäßigen Abständen mindestens entsprechend der individuell vereinbarten Monitoringintervalle (siehe Abbildung 2) eine Bestimmung der Albumin-Kreatinin-Ratio angeboten werden. [Patients with CKD and confirmed proteinuria may be offered regular measurement of the albumin-creatinine ratio, at intervals that are at least in accordan…	⊕	⊕	⊝	IVb	0	⊕
chronic kidney disease	Versorgung von Patienten mit chronischer nicht-dialysepflichtiger Nierenerkrankung in der Hausarztpraxis	053-048	AWMF	Bei Patienten mit Diabetes mellitus und einer eGFR<60 ml/min/1,73 m² kann individuell ein Monitoring auf Proteinurie vereinbart werden. [In patients with diabetes mellitus and an eGFR <60 ml/min/1.73 m², monitoring for proteinuria may be considered on an individual basis.]	⊝	⊕	⊝	no direct or unclear evidence	0	⊕
chronic kidney disease	Versorgung von Patienten mit chronischer nicht-dialysepflichtiger Nierenerkrankung in der Hausarztpraxis	053-048	AWMF	Der Serumhämoglobinwert (Hb) sollte bei Patienten ohne bekannte Anämie mit • CKD-Stadium G3b einmal jährlich • CKD-Stadium G4-5 halbjährlich bestimmt werden, um eine behandlungsbedürftige Anämie auszuschließen. [Serum hemoglobin levels (Hb) ought to be measured in patients without known anemia • once a year in CKD stage G3b • every six months in CKD stages G4–5 in order to rule out anemia requiri…	⊕	⊕	⊝	II-IIIb	B	⊕
chronic kidney disease	Versorgung von Patienten mit chronischer nicht-dialysepflichtiger Nierenerkrankung in der Hausarztpraxis	053-048	AWMF	Bei Patienten mit CKD und einem Hämoglobin <11 mg/dl (<6,8 mmol/l) sollten zur Überprüfung des Eisenstatus der Serumferritinwert in Kombination mit der Serumtransferrinsättigung (TSAT) erhoben werden. [In patients with CKD and a hemoglobin level <11 mg/dL (<6.8 mmol/L), serum ferritin in combination with transferrin saturation (TSAT) ought to be measured to assess iron status.]	⊝	⊕	⊝	IIb	B	⊕
chronic kidney disease	Versorgung von Patienten mit chronischer nicht-dialysepflichtiger Nierenerkrankung in der Hausarztpraxis	053-048	AWMF	Calcium, Phosphat, Parathormon und Vitamin D sollte ab einem CKD Stadium ≥ G4 einmalig gemessen werden. Das Kontrollintervall sollte individuell festgelegt und ggf. der Patient in die Nephrologie überwiesen werden. [Calcium, phosphate, parathyroid hormone, and vitamin D ought to be measured once in patients with CKD stage ≥ G4. The follow-up interval ought to be determined individually, and refer…	⊙	⊕	⊝	no direct or unclear evidence	B	⊕
chronic kidney disease	Versorgung von Patienten mit chronischer nicht-dialysepflichtiger Nierenerkrankung in der Hausarztpraxis	053-048	AWMF	Bei Patienten mit CKD (GFR < 60 ml/min) soll mindestens einmal jährlich ein Medikamentenreview der Dauermedikation durchgeführt werden. [In patients with CKD (GFR <60 ml/min), a medication review of long-term therapy should be conducted at least once a year.]	⊕	⊕	⊝	no direct or unclear evidence	A	⊕
chronic kidney disease	Versorgung von Patienten mit chronischer nicht-dialysepflichtiger Nierenerkrankung in der Hausarztpraxis	053-048	AWMF	Bei Verdacht auf akutes Nierenversagen sollte eine Kontrolle der eGFR in spätestens 2 Wochen erfolgen, sofern bei entsprechender Symptomatik (Ödeme, Luftnot) keine sofortige Überweisung, bzw. Einweisung in die Nephrologie oder eine andere Fachrichtung, zur Therapie der Ursache erforderlich ist. [In cases of suspected acute kidney injury, eGFR ought to be reassessed within two weeks, provided that…	⊕	⊕	⊙	no direct or unclear evidence	B	⊕
chronic kidney disease	Chronic kidney disease: assessment and management	NG203	NICE	Confirm an eGFR result of less than 60 ml/min/1.73 m2 in an adult not previously tested by repeating the test within 2 weeks. Allow for biological and analytical variability of serum creatinine (±5%) when interpreting changes in eGFR. [2008]	⊕	⊕	⊝	- factors influencing creatinine measurements: 3e	2	⊕
chronic kidney disease	Chronic kidney disease: assessment and management	NG203	NICE	Persistent invisible haematuria in the absence of proteinuria should be followed up annually with repeat testing for haematuria, proteinuria or albuminuria, GFR and blood pressure monitoring as long as the haematuria persists. [2008]	⊕	⊕	⊝	- deterioration of renal function after haematuria: 3e	2	⊕
chronic kidney disease	Chronic kidney disease: assessment and management	NG203	NICE	Monitor GFR at least annually in adults, children and young people who are taking medicines that can adversely affect kidney function, such as calcineurin inhibitors (for example, ciclosporin or tacrolimus), lithium or non-steroidal anti-inflammatory drugs (long-term chronic use of NSAIDs). [2021]	⊕	⊕	⊝	- influence on eGFR and mortality: ØØOO - ØØØØa	2	⊕
chronic kidney disease	Chronic kidney disease: assessment and management	NG203	NICE	Monitor adults, children and young people for the development or progression of CKD for at least 3 years after acute kidney injury (longer for people with acute kidney injury stage 3) even if eGFR has returned to baseline. [2021]	⊙	⊕	⊝	- progression of CKD after AKI: ØØOO - ØØØOa	2	⊕
chronic kidney disease	Chronic kidney disease: assessment and management	NG203	NICE	If an adult, child or young person has CKD, or is at risk of it, agree the frequency of monitoring (eGFR/creatinine and ACR) with them (and their family members or carers, as appropriate), bearing in mind that CKD is not progressive in many people. [2021]	⊙	⊕	⊝	- progression of CKD: ØØOO - ØØØØa	2	⊕
chronic kidney disease	Chronic kidney disease: assessment and management	NG203	NICE	Use table 2 to guide the minimum frequency of eGFR/creatinine monitoring, but tailor it according to: • the underlying cause of CKD • the rate of decline in eGFR or increase in ACR (but be aware that CKD progression is often non-linear) • other risk factors, including heart failure, diabetes and hypertension • changes to their treatment (such as renin–angiotensin–aldosterone system [RAAS] antagon…	⊕	⊕	⊕	- influence on eGFR and mortality: ØØOO - ØØØØa - cardiovascular disease: 3e - NSAIDS: 1+ to 2+e - AKI: ØØOO - ØØØOa	2	⊕
chronic kidney disease	Chronic kidney disease: assessment and management	NG203	NICE	Measure serum potassium concentrations and estimate the GFR before starting renin–angiotensin system antagonists in people with CKD. Repeat these measurements between 1 and 2 weeks after starting renin–angiotensin system antagonists and after each dose increase. [2008]	⊕	⊕	⊝	- increase in creatinine and potassium due to RAAS inhibitors: 1+e	2	⊕
chronic kidney disease	Chronic kidney disease: assessment and management	NG203	NICE	Be aware that more frequent monitoring of serum potassium concentration may be needed if medicines known to promote hyperkalaemia are prescribed for use in people alongside renin–angiotensin system antagonists. [2008]	⊙	⊕	⊝	- increase in creatinine and potassium due to RAAS inhibitors: 1+e	2	⊕
chronic kidney disease	Chronic kidney disease: assessment and management	NG203	NICE	Do not check iron levels earlier than 1 week after administering intravenous iron in adults, children and young people with anaemia of CKD. The length of time to monitoring of iron status is dependent on the product used and the amount of iron given. [2006]	⊕	⊕	⊝	2+e	2	⊝
chronic kidney disease	Chronic kidney disease: assessment and management	NG203	NICE	Carry out routine monitoring of iron stores to prevent iron overload using serum ferritin at intervals of 1 to 3 months. [2006, amended 2015]	⊕	⊕	⊝	4e	2	⊕
chronic kidney disease	Chronic kidney disease: assessment and management	NG203	NICE	Measure serum calcium, phosphate and parathyroid hormone concentrations in adults with a GFR of less than 30 ml/min/1.73 m2 (GFR category G4 or G5). Determine the subsequent frequency of testing by the measured values and the clinical circumstances. If doubt exists, seek specialist opinion. [2008]	⊕	⊕	⊝	- increase of calcium, phosphate, and PTH in higher CKD: 3e - decrease of vitamin D in higher CKD: 3e - benefits of routine measurement of calcium, phosphate, PTH, vitamin D in CKD 1-3A: no direct or unclear evidence - benefits of routine measurement of calcium, phosphate, PTH, vitamin D in CKD 3B without further indication: no direct or unclear evidence	2	⊕
chronic kidney disease	Chronic kidney disease: assessment and management	NG203	NICE	Monitor serum calcium and phosphate concentrations in people receiving alfacalcidol or calcitriol supplements. [2014]	⊝	⊕	⊝	- efficacy and side effects of alfacalcidiol: 1+e - efficacy and side effects of calcitriol: 1+ to 1e	2	⊕
COPD	Nationale Versorgungsleitlinie COPD	v1	AWMF	Bei jedem ärztlichen COPD-bezogenen Patientenkontakt sollen die Symptomatik sowie aufgetretene Exazerbationen strukturiert erfasst werden. Dies soll entsprechend der Empfehlungen 2-8 bis 2-11 umgesetzt werden. [At every physician–patient contact related to COPD, symptoms and any exacerbations that have occurred should be systematically recorded. This should be carried out in accordance with recom…	⊝	⊕	⊝	no direct or unclear evidence	A	⊕
COPD	Nationale Versorgungsleitlinie COPD	v1	AWMF	Patient*innen mit COPD soll die Teilnahme am DMP COPD empfohlen werden. [Patients with COPD should be advised to participate in the DMP COPD program.]	⊝	⊝	⊝	ØØØO - ØØØØa	A	⊕
COPD	Nationale Versorgungsleitlinie COPD	v1	AWMF	Die korrekte Handhabung und Inhalationstechnik der Patientin oder des Patienten soll regelmäßig und insbesondere bei unzureichender Symptomkontrolle überprüft werden. [The correct handling and inhalation technique of the patient should be regularly assessed, especially in cases of inadequate symptom control.]	⊙	⊕	⊝	ØOOO - ØØØOa	A	⊕
COPD	Chronic obstructive pulmonary disease in over 16s: diagnosis and management	NG115	NICE	Perform spirometry: • at diagnosis • to reconsider the diagnosis, for people who show an exceptionally good response to treatment • to monitor disease progression. [2004, amended 2018]	⊝	⊕	⊝	IVd	2	⊕
COPD	Chronic obstructive pulmonary disease in over 16s: diagnosis and management	NG115	NICE	Monitor people who are having long-term oral corticosteroid therapy for osteoporosis, and give them appropriate prophylaxis. Start prophylaxis without monitoring for people over 65. [2004]	⊝	⊙	⊙	IVd	2	⊕
COPD	Chronic obstructive pulmonary disease in over 16s: diagnosis and management	NG115	NICE	Theophylline should only be used after a trial of short-acting bronchodilators and long-acting bronchodilators, or for people who are unable to use inhaled therapy, as plasma levels and interactions need to be monitored. [2004]	⊝	⊙	⊝	IVd	2	⊕
COPD	Chronic obstructive pulmonary disease in over 16s: diagnosis and management	NG115	NICE	Do not offer routine telehealth monitoring of physiological status as part of management for stable COPD. [2018]	⊝	⊝	⊝	ØOOO - ØØØOa	2	⊝
COPD	Chronic obstructive pulmonary disease in over 16s: diagnosis and management	NG115	NICE	Monitor theophylline levels within 24 hours of starting treatment, and as frequently as indicated by the clinical circumstances after this. [2004]	⊕	⊕	⊝	IVd	2	⊕
COPD	Chronic obstructive pulmonary disease in over 16s: diagnosis and management	NG115	NICE	People with COPD should have their ability to use an inhaler regularly assessed and corrected if necessary by a healthcare professional competent to do so. [2004]	⊙	⊕	⊝	IVd	2	⊕
COPD	Chronic obstructive pulmonary disease in over 16s: diagnosis and management	NG115	NICE	People who are having long-term oxygen therapy should be reviewed at least once per year by healthcare professionals familiar with long-term oxygen therapy. This review should include pulse oximetry. [2004]	⊕	⊙	⊝	IVd	2	⊕
COPD	Chronic obstructive pulmonary disease in over 16s: diagnosis and management	NG115	NICE	Regularly ask people with COPD about their ability to undertake activities of daily living and how breathless these activities make them. [2004]	⊙	⊙	⊝	IVd	2	⊕
COPD	Chronic obstructive pulmonary disease in over 16s: diagnosis and management	NG115	NICE	At all review appointments, discuss corticosteroid and antibiotic use with people who keep these medicines at home, to check that they still understand how to use them. For people who have used 3 or more courses of oral corticosteroids and/or oral antibiotics in the last year, investigate the possible reasons for this. [2018]	⊕	⊕	⊝	- benefits of action plans: improvement in depression or length of hospital stay: ØØØO - ØØØØa - benefits of action plans: quality of life: ØOOOa - benefits of action plans: anxiety, FEV1, mortality, number of exacerbations, hospital admissions: ØØOO - ØØØOa - benefits of regular discussion with patients: no direct or unclear evidence	2	⊕
COPD	Chronic obstructive pulmonary disease in over 16s: diagnosis and management	NG115	NICE	Follow-up of all people with COPD should include: • highlighting the diagnosis of COPD in the case record and recording this using Read Codes on a computer database • recording the values of spirometric tests performed at diagnosis (both absolute and percent predicted) • offering advice and treatment to help them stop smoking, and referral to specialist stop smoking services (see the NICE guideli…	⊝	⊕	⊝	IVd	2	⊕
COPD	Chronic obstructive pulmonary disease in over 16s: diagnosis and management	NG115	NICE	Review people with COPD at least once per year and more frequently if indicated, and cover the issues listed in table 6. [2004]	⊕	⊕	⊝	IVd	2	⊕
COPD	Chronic obstructive pulmonary disease in over 16s: diagnosis and management	NG115	NICE	When people with very severe COPD are reviewed in primary care they should be seen at least twice per year, and specific attention should be paid to the issues listed in table 6. [2004]	⊕	⊕	⊝	IVd	2	⊕
COPD	Chronic obstructive pulmonary disease in over 16s: diagnosis and management	NG115	NICE	Specialists should regularly review people with severe COPD who need interventions such as long-term non-invasive ventilation. [2004]	⊙	⊝	⊝	IVd	2	⊕
coronary heart disease	Kardiologische Rehabilitation im deutschsprachigen Raum Europas	133 - 001	AWMF	cf. chronic heart failure
coronary heart disease	Nationale Versorgungsleitlinie chronische KHK	v6	AWMF	Liegt bei Patienten mit stenosierender KHK eine eingeschränkte LV-Funktion, eine Hauptstammstenose, eine Mehrgefäßerkrankung, eine proximale RIVA-Stenose, ein überlebter plötzlicher Herztod, ein Diabetes mellitus oder ein unbefriedigendes Interventionsergebnis vor, erhöht dies zusätzlich das Risiko eines kardialen Ereignisses. Bei diesen Personen sollten Kardiologen und Hausärzte in Kooperation s…	⊙	⊝	⊝	no direct or unclear evidence	B	⊕
coronary heart disease	Nationale Versorgungsleitlinie chronische KHK	v6	AWMF	Bei asymptomatischen Patienten soll im Rahmen der Verlaufsbeobachtung keine spezielle kardiale Diagnostik (einschließlich Ergometrie, Echokardiographie) zur Abklärung der stenosierenden KHK erfolgen. [In asymptomatic patients, no specific cardiac diagnostics (including exercise testing or echocardiography) should be performed as part of follow-up to assess obstructive coronary heart disease.]	⊝	⊕	⊝	no direct or unclear evidence	A	⊝
coronary heart disease	Nationale Versorgungsleitlinie chronische KHK	v6	AWMF	Die gesundheitsbezogene Lebensqualität der Patienten im körperlichen, psychischen und sozialen Bereich sollte regelmäßig im Verlauf orientierend erfragt werden. Bei Einschränkungen spezifischer Bereiche der Lebensqualität sollten somatische und psychosoziale Ursachen ermittelt und ggf. mit dem Patienten Schritte zu weitergehender Diagnostik und Behandlung vereinbart werden. [The health-related qu…	⊙	⊝	⊙	no direct or unclear evidence	B	⊕
coronary heart disease	Nationale Versorgungsleitlinie chronische KHK	v6	AWMF	Die Adhärenz gegenüber Medikation und Lebensstiländerung soll im Verlauf regelmäßig überprüft werden. [Adherence to medication and lifestyle changes should be regularly assessed during follow-up.]	⊙	⊝	⊝	no direct or unclear evidence, no own evidence grading	A	⊕
coronary heart disease	Nationale Versorgungsleitlinie chronische KHK	v6	AWMF	Patienten mit KHK sollten von ihrem Hausarzt zu regelmäßigen Konsultationen in die Praxis eingeladen werden (viertel- bis halbjährlich), die unabhängig von Kontakten geplant werden, die z. B. wegen akuter Beschwerden oder Komorbiditäten erforderlich sind. [Patients with coronary heart disease ought to be invited by their general practitioner to attend regular consultations (every three to six mon…	⊕	⊝	⊝	no direct or unclear evidence	B	⊕
coronary heart disease	Nationale Versorgungsleitlinie chronische KHK	v6	AWMF	Bei allen Patienten mit KHK sollen regelmäßige Kontrollen der Risikofaktoren und Lebensqualität sowie eine kontinuierliche und individuelle Beratung unter Einbeziehung der Angehörigen in Bezug auf die notwendigen Maßnahmen zur Sekundärprävention durchgeführt werden. [In all patients with coronary heart disease, regular monitoring of risk factors and quality of life should be carried out, along wi…	⊙	⊙	⊝	no direct or unclear evidence	A	⊕
coronary heart disease	Acute coronary syndromes	NG185	NICE	Offer all people who have had an MI an assessment of bleeding risk at their follow‑up appointment. [2013]	⊝	⊕	⊝	- bleeding risk: ØOOO - ØØØØa	2	⊕
coronary heart disease	Acute coronary syndromes	NG185	NICE	Renal function, serum electrolytes and blood pressure should be measured before starting an ACE inhibitor or ARB and again within 1 or 2 weeks of starting treatment. People should have appropriate monitoring as the dose is titrated upwards, until the maximum tolerated or target dose is reached, and then at least annually. More frequent monitoring may be needed in people who are at increased risk …	⊕	⊕	⊝	no direct or unclear evidence	2	⊕
coronary heart disease	Acute coronary syndromes	NG185	NICE	Monitor renal function and serum potassium before and during treatment with an aldosterone antagonist. If hyperkalaemia is a problem, halve the dose of the aldosterone antagonist or stop the drug. [2007]	⊙	⊕	⊕	no direct or unclear evidence	2	⊕
coronary heart disease	Acute coronary syndromes	NG185	NICE	Inform GPs that they should offer at least annual monitoring of HbA1c or fasting blood glucose levels to people without known diabetes who have had hyperglycaemia after an acute coronary syndrome. [2011]	⊕	⊕	⊝	no direct or unclear evidence	2	⊕
coronary heart disease	Acute coronary syndromes	NG185	NICE	Ensure that a clear management plan is available to the person who has had an MI and is also sent to the GP, including: • details and timing of any further drug titration • monitoring of blood pressure • monitoring of renal function [2013]	⊝	⊕	⊝	no direct or unclear evidence	2	⊕
coronary heart disease	Cardiovascular disease: risk assessment and reduction, including lipid modification	NG238	NICE	cf. chronic heart failure
hypothyroidism	Thyroid disease: assessment and management	NG145	NICE	For adults who are taking levothyroxine for primary hypothyroidism, consider measuring TSH every 3 months until the level has stabilised (2 similar measurements within the reference range 3 months apart), and then once a year. [2019]	⊕	⊕	⊝	no direct or unclear evidence	3	⊕
hypothyroidism	Thyroid disease: assessment and management	NG145	NICE	For children aged 2 years and over and young people taking levothyroxine for primary hypothyroidism, consider measuring FT4 and TSH: • every 6 to 12 weeks until the TSH level has stabilised (2 similar measurements within the reference range 3 months apart), then • every 4 to 6 months until after puberty, then • once a year. [2019]	⊕	⊕	⊝	no direct or unclear evidence	3	⊕
hypothyroidism	Thyroid disease: assessment and management	NG145	NICE	Consider measuring TPOAbs for adults with TSH levels above the reference range, but do not repeat TPOAbs testing. [2019]	⊙	⊕	⊝	no direct or unclear evidence	3	⊕/⊝
hypothyroidism	Thyroid disease: assessment and management	NG145	NICE	For adults with untreated subclinical hypothyroidism or adults who have stopped levothyroxine treatment for subclinical hypothyroidism, consider measuring TSH and FT4: • once a year if they have features suggesting underlying thyroid disease, such as previous thyroid surgery or raised levels of thyroid autoantibodies, or • once every 2 to 3 years if they have no features suggesting underlying thy…	⊕	⊕	⊝	no direct or unclear evidence	3	⊕
hypothyroidism	Thyroid disease: assessment and management	NG145	NICE	Consider measuring TSH and FT4 for children aged 2 years and over and young people with untreated subclinical hypothyroidism and a TSH lower than 10 mlU/litre: • every 3 to 6 months if they have features suggesting underlying thyroid disease, such as thyroid dysgenesis (an underdeveloped thyroid gland) or raised levels of thyroid autoantibodies, or • every 6 to 12 months if they have no features …	⊕	⊕	⊝	no direct or unclear evidence	3	⊕
hypothyroidism	Thyroid disease: assessment and management	NG145	NICE	Consider measuring TSH and FT4 every 1 to 3 months for children aged between 28 days and 2 years with untreated subclinical hypothyroidism. [2019]	⊕	⊕	⊝	no direct or unclear evidence	3	⊕
hypothyroidism	Thyroid disease: assessment and management	NG145	NICE	Consider stopping TSH and FT4 measurement in children and young people if the TSH level has stabilised (2 similar measurements within the reference range 3 to 6 months apart) and there are no features suggesting underlying thyroid disease. [2019]	⊕	⊕	⊕	no direct or unclear evidence	3	⊝
hypothyroidism	Thyroid disease: assessment and management	NG145	NICE	Repeat thyroid ultrasound and TSH measurement for adults with non-malignant thyroid enlargement who are not receiving treatment, if: • malignancy is subsequently suspected, or • compression is suspected. [2019]	⊝	⊕	⊝	no direct or unclear evidence	2	⊕
hypothyroidism	Thyroid disease: assessment and management	NG145	NICE	Consider repeating thyroid ultrasound and TSH measurement for adults with non-malignant thyroid enlargement who are not receiving treatment, if: • the person's symptoms worsen or • they develop symptoms, such as hoarseness, or shortness of breath. [2019]	⊝	⊕	⊝	no direct or unclear evidence	3	⊕
ischaemic stroke	Diagnostik, Therapie und Nachsorge der extracraniellen Carotisstenose	004-028	AWMF	Bei einwandfreiem frühen Kontroll-DUS-Befund sollte zum Ausschluss einer frühen Rezidivstenose eine erneute DUS-Kontrolle nach 6 Monaten erfolgen. [If the initial early follow-up duplex ultrasound (DUS) findings are unremarkable, a repeat DUS examination ought to be performed after six months to rule out early restenosis.]	⊕	⊕	⊝	Bf	B	⊕
ischaemic stroke	Diagnostik, Therapie und Nachsorge der extracraniellen Carotisstenose	004-028	AWMF	Routinemäßige DUS-Kontrollen sollten nach CEA und CAS im Jahresabstand durchgeführt werden, sofern daraus eine therapeutische Konsequenz erwachsen könnte. [Routine duplex ultrasound (DUS) follow-up ought to be performed annually after CEA and CAS, provided that the results could have therapeutic consequences.]	⊕	⊕	⊝	Bf	B	⊕
ischaemic stroke	Diagnostik, Therapie und Nachsorge der extracraniellen Carotisstenose	004-028	AWMF	Bei Patienten mit vermutetem erhöhten Risiko einer Rezidivstenose während des Follow-up (Frauen, Diabetes mellitus, Dyslipoproteinämie, Nikotinabusus) sollten DUS-Kontrollen nach CEA und nach CAS in halbjährlichen Abständen durchgeführt werden. Sobald ein gleichbleibender Befund in zwei aufeinanderfolgenden Untersuchungen vorliegt, können die Intervalle auf 12 Monate verlängert werden. [In patien…	⊕	⊕	⊕	Bf	B	⊕
ischaemic stroke	Diagnostik, Therapie und Nachsorge der extracraniellen Carotisstenose	004-028	AWMF	Sind Kontrolluntersuchungen geplant, sollte eine nicht-invasive Methode - in aller Regel die Duplexsonographie - angewendet werden. [If follow-up examinations are planned, a non-invasive method—typically duplex ultrasonography—ought to be used.]	⊝	⊙	⊝	no direct or unclear evidence	B	⊕
ischaemic stroke	Diagnostik, Therapie und Nachsorge der extracraniellen Carotisstenose	004-028	AWMF	Wegen der Risikoerhöhung bei Stenoseprogress werden für Patienten mit >50%iger asymptomatischer Carotisstenose regelmäßige Kontrolluntersuchungen empfohlen. [Due to the increased risk associated with stenosis progression, regular follow-up examinations are recommended for patients with >50% asymptomatic carotid stenosis.]	⊙	⊙	⊝	no direct or unclear evidence	none	⊕
ischaemic stroke	Diagnostik, Therapie und Nachsorge der extracraniellen Carotisstenose	004-028	AWMF	Eine erste Kontrolle sollte bei Patienten mit >50%iger asymptomatischer Stenose sechs Monate nach Erstdiagnose erfolgen, bei unverändertem Befund werden jährliche Kontrollen empfohlen. [An initial follow-up should be performed six months after the first diagnosis in patients with >50% asymptomatic stenosis. If the findings remain unchanged, annual follow-up examinations ought to be recommended.]	⊕	⊙	⊝	no direct or unclear evidence	B	⊕
ischaemic stroke	Schlaganfall	053 - 011	AWMF	Die Dosierung der NOAK soll ausreichend sein und sich strikt an den Empfehlungen der Hersteller orientieren, um häufig zu beobachtende Unterdosierungen zu vermeiden. Kontrollen der Nierenfunktion sollen mindestens 1x jährlich erfolgen, bei instabilen Situationen (z. B. schwere Infekte oder Volumenverschiebungen) häufiger. [The dosing of NOACs should be adequate and strictly follow the manufacture…	⊕	⊕	⊝	2b	A	⊕
ischaemic stroke	Cardiovascular disease: risk assessment and reduction, including lipid modification	NG238	NICE	cf. chronic heart failure
ischaemic stroke	Stroke rehabilitation in adults	NG236	NICE	Review the health and social care needs of people after stroke, and the needs of their carers, at 6 months and then annually. These reviews should cover participation in activities of everyday life to ensure that people's goals are met. [2013]	⊕	⊙	⊝	no direct or unclear evidence adoption of National Stroke Strategy	2	⊕
ischaemic stroke	Stroke rehabilitation in adults	NG236	NICE	People who have difficulties with activities of daily living after stroke should have regular monitoring and treatment by occupational therapists with core skills and training in the analysis and management of activities of daily living. Treatment should continue until the person's condition is stable or able to progress independently.	⊙	⊝	⊙	ØOOO - ØØØOa	2	⊕
osteoporosis	Prophylaxe, Diagnostik und Therapie der Osteoporose bei postmenopausalen Frauen und bei Männern ab dem 50. Lebensjahr	183-001	AWMF	Nach Beginn/Wechsel einer Osteoporose-Therapie sollte vor Ablauf von 5 Jahren eine Knochendichte-Verlaufskontrolle durchgeführt werden. [After initiation or change of osteoporosis therapy, a follow-up bone density measurement ought to be performed within five years.]	⊙	⊕	⊝	2c	B	⊕
osteoporosis	Prophylaxe, Diagnostik und Therapie der Osteoporose bei postmenopausalen Frauen und bei Männern ab dem 50. Lebensjahr	183-001	AWMF	Es kann erwogen werden, das Ergebnis von Knochenumbaumarkern bei Beginn einer antiresorptiven Therapie sowie nach 3-12 Monaten zur Vorhersage der zu erwartenden Wirbelkörperfrakturreduktion heranzuziehen. [The use of bone turnover markers at the initiation of antiresorptive therapy and again after 3–12 months may be considered to predict the expected reduction in vertebral fractures.]	⊕	⊙	⊝	2c	0	⊕
osteoporosis	Prophylaxe, Diagnostik und Therapie der Osteoporose bei postmenopausalen Frauen und bei Männern ab dem 50. Lebensjahr	183-001	AWMF	Eine Kontrolle von Knochenumbauparametern und/oder der Knochendichte mittels DXA sollte nach Absetzen einer spezifischen Osteoporose-Therapie erwogen werden. [Monitoring of bone turnover markers and/or bone density using DXA ought to be considered after discontinuation of specific osteoporosis therapy.]	⊙	⊙	⊝	no direct or unclear evidence	B	⊕
osteoporosis	Osteoporosis: assessing the risk of fragility fracture	CG146	NICE	Consider recalculating fracture risk in the future: • if the original calculated risk was in the region of the intervention threshold for a proposed treatment and only after a minimum of 2 years or • when there has been a change in the person's risk factors. [2012]	⊙	⊕	⊝	no direct or unclear evidence	3	⊕
type 2 diabetes mellitus	Nationale Versorgungsleitlinie Typ-2-Diabetes	v3	AWMF	Individuell mit der Patientin/dem Patienten vereinbarte Therapieziele sollen im Laufe der Behandlung regelmäßig und je nach Bedarf evaluiert und entsprechend den Ergebnissen weiter verfolgt oder angepasst werden. [Therapeutic goals individually agreed upon with the patient should be regularly evaluated over the course of treatment and, depending on the outcomes, should be pursued further or adjus…	⊙	⊝	⊙	no direct or unclear evidence	A	⊕
type 2 diabetes mellitus	Nationale Versorgungsleitlinie Typ-2-Diabetes	v3	AWMF	Menschen mit Typ-2-Diabetes sollen bei der Erstdiagnose und dann in regelmäßigen zeitlichen Abständen strukturierte und wenn zutreffend seitenvergleichende Untersuchungen auf Folge- und Begleiterkrankungen erhalten. (Details siehe Tabelle 17 und Tabelle 21). [Individuals with type 2 diabetes should undergo structured—and, if applicable, side‐comparative—examinations for complications and comorbid…	⊕	⊕	⊝	on intervals: - retinopathy: 4e - nephropathy: no direct or unclear evidence - foot lesions: no direct or unclear evidence - neuropathy: no direct or unclear evidence - depressive symptoms: no direct or unclear evidence	A	⊕
type 2 diabetes mellitus	Nationale Versorgungsleitlinie Typ-2-Diabetes	v3	AWMF	Bei Menschen mit Typ-2-Diabetes soll eine Therapie-Deeskalation oder eine Veränderung der Therapiestrategie regelmäßig geprüft werden, insbesondere: • wenn die negativen Effekte der Therapie auf die Sicherheit und die Lebensqualität der/des Betroffenen überwiegen; • wenn die individuelle Situation dafür spricht, dass prognostische Aspekte eine geringere Rolle spielen als die aktuelle Lebensqualit…	⊙	⊝	⊙	no direct or unclear evidence	A	⊕
type 2 diabetes mellitus	Type 2 diabetes in adults: management	NG28	NICE	Measure HbA1c levels in adults with type 2 diabetes every: • 3 to 6 months (tailored to individual needs) until HbA1c is stable on unchanging therapy • 6 months once the HbA1c level and blood glucose lowering therapy are stable. [2015]	⊕	⊕	⊝	no direct or unclear evidence	2	⊕
type 2 diabetes mellitus	Type 2 diabetes in adults: management	NG28	NICE	Do not routinely offer self-monitoring of capillary blood glucose levels for adults with type 2 diabetes unless: • the person is on insulin or • there is evidence of hypoglycaemic episodes or • the person is on oral medication that may increase their risk of hypoglycaemia while driving or operating machinery or • the person is pregnant or is planning to become pregnant [2015, amended 2022]	⊝	⊕	⊝	- on insulin: ØØOOa - hypoglycaemic episodes: ØØOOa - current or planned pregnancy: no direct or unclear evidence	2	⊝
type 2 diabetes mellitus	Type 2 diabetes in adults: management	NG28	NICE	Consider short-term self-monitoring of capillary blood glucose levels in adults with type 2 diabetes, reviewing treatment as necessary: • when starting treatment with oral or intravenous corticosteroids or • to confirm suspected hypoglycaemia. [2015, amended 2022]	⊙	⊕	⊝	no direct or unclear evidence	3	⊕
type 2 diabetes mellitus	Type 2 diabetes in adults: management	NG28	NICE	If adults with type 2 diabetes are self-monitoring their capillary blood glucose levels, carry out a structured assessment at least annually. The assessment should include: • the person's self-monitoring skills • the quality and frequency of testing • checking that the person knows how to interpret the blood glucose results and what action to take • the impact on the person's quality of life • th…	⊕	⊕	⊝	no direct or unclear evidence	2	⊕
type 2 diabetes mellitus	Type 2 diabetes in adults: management	NG28	NICE	Monitor and review the person's use of CGM as part of reviewing their diabetes care plan [2022]	⊝	⊙	⊝	no direct or unclear evidence	2	⊕
type 2 diabetes mellitus	Type 2 diabetes in adults: management	NG28	NICE	Monitor adults with type 2 diabetes who are on a basal insulin regimen (NPH insulin, insulin detemir or insulin glargine) for the need for short‑acting insulin before meals (or a pre‑mixed [biphasic] insulin preparation). [2015]	⊝	⊝	⊕	ØØOOa	2	⊕
type 2 diabetes mellitus	Type 2 diabetes in adults: management	NG28	NICE	Monitor adults with type 2 diabetes who are on pre‑mixed (biphasic) insulin for the need for a further injection of short‑acting insulin before meals or for a change to a basal-bolus regimen with NPH insulin or insulin detemir or insulin glargine, if blood glucose control remains inadequate. [2015]	⊝	⊙	⊕	ØØOOa	2	⊕
type 2 diabetes mellitus	Type 2 diabetes in adults: management	NG28	NICE	If a person is offered rtCGM or isCGM but cannot or does not want to use any of these devices, offer capillary blood glucose monitoring. [2022]	⊝	⊕	⊝	no direct or unclear evidence	2	⊕
type 2 diabetes mellitus	Type 2 diabetes in adults: management	NG28	NICE	Advise adults with type 2 diabetes to have regular oral health reviews (their oral healthcare or dental team will tell them how often). [2022]	⊙	⊙	⊝	- effects of periodontal treatment in diabetic control: ØOOO - ØØØOa	2	⊕
type 2 diabetes mellitus	Type 2 diabetes in adults: management	NG28	NICE	Reassess the person's needs and circumstances at each review and think about whether to stop any medicines that are not effective. [2015]	⊙	⊙	⊕	no direct or unclear evidence	2	⊕
unipolar depression	Nationale Versorgungsleitlinie unipolare Depression	v3	AWMF	Das Monitoring unter niedrigintensiver, medikamentöser, psychotherapeutischer oder ergänzender psychosozialer Behandlung sollte folgende Parameter umfassen: • Symptomerfassung inkl. Suizidalität, • Nebenwirkungen, • psychosozialer Status und Teilhabebedarf, • Adhärenz. [Monitoring under low‑intensity pharmacological, psychotherapeutic, or supplementary psychosocial treatment ought to include the …	⊝	⊕	⊝	no direct or unclear evidence	B	⊕
unipolar depression	Nationale Versorgungsleitlinie unipolare Depression	v3	AWMF	Ein Monitoring unter niedrigintensiverer, medikamentöser, psychotherapeutischer oder ergänzender psychosozialer Behandlung sollte • in den ersten 4 Behandlungswochen wöchentlich, • im 2. und 3. Monat alle 2 bis 4 Wochen und • danach in längeren Intervallen erfolgen. [Monitoring under low‑intensity pharmacological, psychotherapeutic, or supplementary psychosocial treatment ought to occur • weekly …	⊕	⊝	⊝	no direct or unclear evidence	B	⊕
unipolar depression	Nationale Versorgungsleitlinie unipolare Depression	v3	AWMF	Das Monitoring unter medikamentöser Therapie soll gemäß Tabelle 28, Tabelle 29 und Tabelle 30 erfolgen. Wirkungen und typische Nebenwirkungen sollen aktiv erfragt werden. [Monitoring during pharmacological therapy should be conducted according to Tables 28, 29, and 30. Effects and typical side effects should be actively assessed.]	⊕	⊕	⊝	no direct or unclear evidence	A	⊕
unipolar depression	Nationale Versorgungsleitlinie unipolare Depression	v3	AWMF	Insbesondere bei komplex erkrankten Patient*innen und/oder komplizierten Behandlungsprozessen sollte eine regelmäßige begleitende Erfassung von Symptomatik, Befinden und therapeutischem Prozess durch validierte Instrumente erfolgen. [Especially in patients with complex conditions and/or complicated treatment processes, regular monitoring of symptoms, well-being, and the therapeutic process ought …	⊙	⊙	⊝	no direct or unclear evidence	B	⊕
unipolar depression	Nationale Versorgungsleitlinie unipolare Depression	v3	AWMF	Bei Einsatz von Internet- und mobilbasierten Interventionen soll ein regelmäßiges Monitoring der Adhärenz und Wirksamkeit erfolgen. [When using internet- and mobile-based interventions, regular monitoring of adherence and effectiveness should be conducted.]	⊙	⊙	⊝	no direct or unclear evidence	A	⊕
unipolar depression	Nationale Versorgungsleitlinie unipolare Depression	v3	AWMF	Serumspiegelkontrollen sollten insbesondere erfolgen bei • Behandlung mit der Maximaldosis, • Verträglichkeitsproblemen, • multimedizierten oder multimorbiden Patient*innen, • Leber- oder Niereninsuffizienz, • Symptomverschlechterung bei dosisstabiler antidepressiver Medikation, • Nichtansprechen, • bekannten genetisch bedingten Metabolisierungsbesonderheiten (poor metabolizer oder ultra rapid me…	⊝	⊕	⊝	- in case of failure of antidepressant medication: no own evidence grading - no direct or unclear evidence	B	⊕
unipolar depression	Depression in adults with a chronic physical health problem: recognition and management	CG91	NICE	Always ask patients with depression and a chronic physical health problem directly about suicidal ideation and intent. If there is a risk of self-harm or suicide: • assess whether the patient has adequate social support and is aware of sources of help • arrange help appropriate to the level of risk • advise the patient to seek further help if the situation deteriorates [2009]	⊝	⊕	⊕	no direct or unclear evidence	2	⊕
unipolar depression	Depression in adults with a chronic physical health problem: recognition and management	CG91	NICE	Where a patient's management is shared between primary and secondary care, there should be clear agreement between practitioners (especially the patient's GP) on the responsibility for the monitoring and treatment of that patient. The treatment plan should be shared with the patient and, where appropriate, with their family or carer. [2009]	⊝	⊝	⊝	no direct or unclear evidence	2	⊕
unipolar depression	Depression in adults with a chronic physical health problem: recognition and management	CG91	NICE	All interventions for depression should be delivered by competent practitioners. Psychological and psychosocial interventions should be based on the relevant treatment manual(s), which should guide the structure and duration of the intervention. Practitioners should consider using competence frameworks developed from the relevant treatment manual(s) and for all interventions should: • receive reg…	⊝	⊙	⊝	no direct or unclear evidence	2	⊕
unipolar depression	Depression in adults with a chronic physical health problem: recognition and management	CG91	NICE	For patients who, in the judgement of the practitioner, may recover with no formal intervention, or patients with mild depression who do not want an intervention, or patients with subthreshold depressive symptoms who request an intervention: • discuss the presenting problem(s) and any concerns that the patient may have about them • provide information about the nature and course of depression • a…	⊕	⊝	⊝	no direct or unclear evidence	2	⊕
unipolar depression	Depression in adults with a chronic physical health problem: recognition and management	CG91	NICE	For patients started on antidepressants who are not considered to be at increased risk of suicide, normally see them after 2 weeks. See them regularly thereafter, for example at intervals of 2 to 4 weeks in the first 3 months, and then at longer intervals if response is good. [2009]	⊕	⊝	⊝	no direct or unclear evidence	2	⊕
unipolar depression	Depression in adults with a chronic physical health problem: recognition and management	CG91	NICE	A patient with depression started on antidepressants who is considered to present an increased suicide risk or is younger than 30 years (because of the potential increased prevalence of suicidal thoughts in the early stages of antidepressant treatment for this group) should normally be seen after 1 week and frequently thereafter as appropriate until the risk is no longer considered clinically imp…	⊕	⊝	⊙	IVd	2	⊕
unipolar depression	Depression in adults with a chronic physical health problem: recognition and management	CG91	NICE	If a patient with depression and a chronic physical health problem develops side effects early in antidepressant treatment, provide appropriate information and consider one of the following strategies: • monitor symptoms closely where side effects are mild and acceptable to the patient or • stop the antidepressant or change to a different antidepressant if the patient prefers or • in discussion w…	⊙	⊙	⊝	no direct or unclear evidence	2	⊕/⊝
unipolar depression	Depression in adults with a chronic physical health problem: recognition and management	CG91	NICE	Inform the patient that they should seek advice from their practitioner if they experience significant discontinuation symptoms. If discontinuation symptoms occur: • monitor symptoms and reassure the patient if symptoms are mild • consider reintroducing the original antidepressant at the dose that was effective (or another antidepressant with a longer half-life from the same class) if symptoms ar…	⊝	⊙	⊙	no direct or unclear evidence	2	⊕
unipolar depression	Depression in adults: treatment and management	NG222	NICE	For all people with depression having treatment: • review how well the treatment is working with the person between 2 and 4 weeks after starting treatment • monitor and evaluate treatment concordance • monitor for side effects and harms of treatment • monitor suicidal ideation, particularly in the early weeks of treatment (see also the recommendations on antidepressant medication for people at ri…	⊝	⊙	⊝	no direct or unclear evidence	2/3	⊕
unipolar depression	Depression in adults: treatment and management	NG222	NICE	Monitor and review people taking antidepressant medication while their dose is being reduced, both for withdrawal symptoms and the return of symptoms of depression. Base the frequency of monitoring on the person's clinical and support needs. [2022]	⊙	⊙	⊝	- monitoring for return of symptoms: ØOOO - ØØOOa - contents of monitoring: no direct or unclear evidence	2	⊕
unipolar depression	Depression in adults: treatment and management	NG222	NICE	When prescribing antidepressant medication for older people: • take into account the person's general physical health, comorbidities and possible interactions with any other medicines they may be taking • carefully monitor the person for side effects • be alert to an increased risk of falls and fractures • be alert to the risks of hyponatraemia (particularly in those with other risk factors for h…	⊝	⊙	⊝	no direct or unclear evidence	2	⊕
unipolar depression	Depression in adults: treatment and management	NG222	NICE	For people with depression taking lithium, assess weight, renal and thyroid function and calcium levels before treatment and then monitor at least every 6 months during treatment, or more often if there is evidence of significant renal impairment.[2009, amended 2022]	⊕	⊕	⊝	consensus based on British National Formulary	2	⊕
unipolar depression	Depression in adults: treatment and management	NG222	NICE	Monitor serum lithium levels 12 hours post dose, 1 week after starting treatment and 1 week after each dose change, and then weekly until levels are stable. Adjust the dose according to serum levels until the target level is reached. • when the dose is stable, monitor every 3 months for the first year • after the first year, measure plasma lithium levels every 6 months, or every 3 months for peop…	⊕	⊝	⊝	consensus based on British National Formulary	2	⊕
unipolar depression	Depression in adults: treatment and management	NG222	NICE	Determine the dose of lithium according to response and tolerability: • plasma lithium levels should not exceed 1.0 mmol/L (therapeutic levels for augmentation of antidepressant medication are usually at or above 0.4 mmol/L; consider levels 0.4 to 0.6 mmol/L for older people aged 65 or above) • do not start repeat prescriptions until lithium levels and renal function are stable • take into accoun…	⊙	⊕	⊝	consensus based on British National Formulary	2	⊕
unipolar depression	Depression in adults: treatment and management	NG222	NICE	Consider electrocardiogram (ECG) monitoring in people taking lithium who have a high risk of, or existing, cardiovascular disease. [2009]	⊝	⊕	⊝	IVd	3	⊕
unipolar depression	Depression in adults: treatment and management	NG222	NICE	Carry out monitoring as indicated in the summary of product characteristics for individual medicines, for people who take an antipsychotic for the treatment of their depression. This may include: • monitoring full blood count, urea and electrolytes, liver function tests and prolactin • monitoring their weight weekly for the first 6 weeks, then at 12 weeks, 1 year and annually • monitoring their f…	⊕	⊕	⊝	consensus based on British National Formulary	2	⊕
unipolar depression	Depression in adults: treatment and management	NG222	NICE	For people with less severe depression who do not want treatment, or people who feel that their depressive symptoms are improving: • discuss the presenting problem(s) and any underlying vulnerabilities and risk factors, as well as any concerns that the person may have • make sure the person knows they can change their mind and how to seek help • provide information about the nature and course of …	⊕	⊝	⊝	no direct or unclear evidence	2	⊕
unipolar depression	Depression in adults: treatment and management	NG222	NICE	Review treatment for people continuing with antidepressant medication to prevent relapse at least every 6 months. At each review: • monitor their mood using a validated rating scale (see the recommendations on delivery of treatments) • review any side effects • review any medical, personal, social or environmental factors that may affect their risk of relapse, and encourage them to access help fr…	⊕	⊙	⊝	- benefits of pharmacological intervention on relapse: ØOOO - ØØOOa - benefits of monitoring outcomes: no direct or unclear evidence	2	⊕
unipolar depression	Depression in adults: treatment and management	NG222	NICE	When delivering antidepressant medication in combination with psychological treatment for people with depression and diagnosis of personality disorder: • give the person support and encourage them to carry on with the treatment • provide the treatment in a structured, multidisciplinary setting • use a validated measure of prospective mood monitoring or a symptom checklist or chart to assess respo…	⊙	⊙	⊕	- discontinuation of treatment: ØOOO - ØØOOa - benefits of monitoring: no direct or unclear evidence	2	⊕
unipolar depression	Depression in adults: treatment and management	NG222	NICE	Inform people if there are waiting lists for a course of treatment and how long the wait is likely to be (for example, the NHS constitution advises that treatment should be started within 18 weeks). Keep in touch with people at regular intervals, ensure they are aware of how to access help if their condition worsens, ensure they are made aware of who they can contact about their progress on the w…	⊙	⊝	⊝	no direct or unclear evidence	2	⊕
unipolar depression	Depression in adults: treatment and management	NG222	NICE	If a person has mild withdrawal symptoms when they stop taking antidepressant medication: • monitor their symptoms • reassure them that such symptoms are common and usually time‑limited • advise them to contact the person who prescribed their medication (for example, their primary healthcare or mental health professional) if the symptoms do not improve, or if they get worse. [2022]	⊝	⊙	⊝	no direct or unclear evidence	2	⊕
unipolar depression	Depression in adults: treatment and management	NG222	NICE	When prescribing antidepressant medication for people with depression who are aged 18 to 25 years or are thought to be at increased risk of suicide: • assess their mental state and mood before starting the prescription, ideally in person (or by video call or by telephone call if in-person assessment is not possible, or not preferred) • be aware of the possible increased prevalence of suicidal tho…	⊙	⊙	⊝	no direct or unclear evidence	2	⊕
unipolar depression	Depression in adults: treatment and management	NG222	NICE	For women of reproductive age, in particular if they are planning a pregnancy, discuss the risks and benefits of lithium, preconception planning and the need for additional monitoring. [2022]	⊝	⊝	⊝	consensus based on British National Formulary	2	⊕
unipolar depression	Depression in adults: treatment and management	NG222	NICE	Reassess the risk of relapse for people who continue with psychological therapy to prevent relapse, when they are finishing the relapse prevention treatment, and assess the need for any further follow up. [2022]	⊝	⊝	⊝	- benefits of psychological intervention on relapse: ØOOO - ØØØOa - benefits of monitoring outcomes: no direct or unclear evidence	2	⊕
unipolar depression	Depression in adults: treatment and management	NG222	NICE	Monitor people with depression with psychotic symptoms for treatment response (in particular for unusual thought content and hallucinations). [2022]	⊝	⊕	⊝	- possibility of treatment response: ØOOOa	2	⊕
a GRADE (ØOOO – ØØØØ); b CEBM 2009adapted (Ia, Ib, II, III, IV, V); c CEBM 2011 (1, 2, 3, 4, 5); d AHCPR (1a, 1b, 2a, 2b, 3, 4); e SIGN (1999-2012) (1++, 1+, 1-, 2++, 2+, 2., 3, 4); f ACCP (A - C)
