# Supplementary material for: Flying blind? Recommendations for monitoring of 10 common chronic diseases in guidelines from Germany, England, and Europe — a modified systematic review
Source: BMC Med. 2025 Dec 1;23:671. doi: 10.1186/s12916-025-04507-y (PMC12670874; doi:10.1186/s12916-025-04507-y)
Supplement: Supplementary file 5 — Additional file 5. Table S5 – Summary table of assessment ratings at CPG level, provenance, and overall. [file 12916_2025_4507_MOESM5_ESM.xlsx]

## Sheet: Tabelle1
	Provenance	Count of included CPGs	CPG titles	Count of included recommendations	negative direction of recommendation (fully/partially)	Specified frequency	Specified parameters	Specified consequences	fully no evidence	partially no evidence	Levels of Evidence					LoE	Strength of Recommendation
		n		n	n	⊝ / ⊙ / ⊕ (n)			n	n	grading system	mode	median	range	n	Mod, Med, (Range, n)	(n)
Bronchial Asthma
	German	1	Nationale Versorgungsleitlinie Asthma	10	0 / 0	3 / 5 / 2	3 / 1 / 6	8 / 2 / 0	4	3	GRADE	ØOOO	ØØOO	ØOOO - ØØØØ	14	ØOOO, ØØOO (ØOOO - ØØØØ, 14)	A: 8x B: 0x 0: 2x
	English	1	Asthma: diagnosis, monitoring and chronic asthma management	8	2 / 0	4 / 2 / 2	2 / 2 / 4	6 / 1 / 1	1	2	GRADE	ØOOO	ØOOO/ØØOO	ØOOO - ØØØO	18	ØOOO, ØØOO (ØOOO - ØØØO, 18)	1: 0x 2: 7x 3: 1x
Chronic Heart Failure
	German	2	Nationale Versorgungsleitlinie Chronische Herzinsuffizienz	8	1 / 1	4 / 4 / 0	3 / 1 / 4	5 / 0 / 3	6	1	GRADE	ØØOO/ØØØØ	ØØØO	ØØOO - ØØØØ	2	ØØOO/ØØØØ, ØØØO (ØØOO - ØØØØ, 2)	A: 7x B: 1x 0: 0x
	German		Kardiologische Rehabilitation im deutschsprachigen Raum Europas	3	0 / 0	2 / 1 / 0	3 / 0 / 0	3 / 0 / 0	3	0	--	--	--	--	--	--	A: 1x B: 2x 0: 0x
	English	2	Chronic heart failure in adults: diagnosis and management	12	0 / 1	7 / 0 / 5	8 / 1 / 3	11 / 1 / 0	9	0	GRADE	ØOOO	ØOOO/ØØOO	ØOOO - ØØØO	8	ØOOO, ØØOO (ØOOO - ØØØO, 8)	1: 0x 2: 11x 3: 1x
	English		Cardiovascular disease: risk assessment and reduction, including lipid modification	6	1 / 1	1 / 0 / 5	0 / 0 / 6	6 / 0 / 0	0	0	GRADE	ØOOO	ØØOO	ØOOO - ØØØØ	13	ØOOO, ØØOO (ØOOO - ØØØØ, 13)	1: 0x 2: 5x 3: 1x
Chronic Kidney Disease
	German	1	Versorgung von Patienten mit chronischer nicht-dialysepflichtiger Nierenerkrankung in der Hausarztpraxis	11	1 / 0	3 / 2 / 6	1 / 0 / 10	10 / 1 / 0	6	0	CEBM 2009	4	4/3	4 - 2	6	4, 3 (4-2, 6)	A: 2x B: 7x 0: 2x
	English	1	Chronic kidney disease: assessment and management	12	1 / 0	1 / 3 / 8	0 / 0 / 12	11 / 0 / 1	0	1	GRADE SIGN	ØØOO 3/1+	ØØOO/ØØØO 2+	ØØOO - ØØØØ 4 - 1+	10 14	3/1+, 2+ (4 - 1+, 13) ØØOO, ØØØO (ØØOO - ØØØØ, 10)	1: 0x 2: 12x 3: 0x
COPD
	German	1	Nationale Versorgungsleitlinie COPD	3	0 / 0	2 / 1 / 0	1 / 0 / 2	3 / 0 / 0	1	0	GRADE	ØØØO	ØØØO	ØOOO - ØØØØ	4	ØØØO, ØØØO (ØOOO - ØØØØ, 4)	A: 3x B: 0x 0: 0x
	English	1	Chronic obstructive pulmonary disease in over 16s: diagnosis and management	13	1 / 0	5 / 3 / 5	2 / 4 / 7	11 / 1 / 0	0	1	GRADE AHCPR	ØØØO 4	ØØØO 4	ØOOO - ØØØØ 4	7 11	4, 4 (4, 11) ØØØO, ØØØO (ØOOO - ØØØØ, 7)	1: 0x 2: 13x 3: 0x
Coronary Heart Disease
	German	2	Nationale Versorgungsleitlinie chronische KHK	6	1 / 0	1 / 4 / 1	4 / 1 / 1	5 / 1 / 0	6	0	--	--	--	--	--	--	A: 3x B: 3x 0: 0x
	German		Kardiologische Rehabilitation im deutschsprachigen Raum Europas*
	English	2	Acute coronary syndromes	5	0 / 0	2 / 1 / 2	0 / 0 / 5	4 / 0 / 1	4	0	GRADE	ØOOO/ØØØØ	ØØOO/ØØØO	ØOOO -ØØØØ	2	ØOOO/ØØØØ, ØØØO (ØOOO -ØØØØ)	1: 0x 2: 5x 3: 0x
	English		Cardiovascular disease: risk assessment and reduction, including lipid modification*
Hypothyroidism
	English	1	Thyroid disease: assessment and management	9	1 / 1	2 / 1 / 6	0 / 0 / 9	8 / 0 / 1	9	0	--	--	--	--	--	--	1: 0x 2: 1x 3: 8x
Ischaemic Stroke
	German	2	Diagnostik, Therapie und Nachsorge der extracraniellen Carotisstenose	6	0 / 0	1 / 1 / 4	0 / 3 / 3	5 / 0 / 1	3	0	ACCP	B	B	B	3	B, B (B, 3)	A: 0x B: 5x 0: 0x
	German		Schlaganfall	1	0 / 0	0 / 0 / 1	0 / 0 / 1	1 / 0 / 0	0	0	CEBM 2009	2	2	2	1	2, 2 (2, 1)	A: 1x B: 0x 0: 0x
	English	2	Stroke rehabilitation in adults	2	0 / 0	0 / 1 / 1	1 / 1 / 0	1 / 1 / 0	1	0	GRADE	ØOOO/ØØØO	ØØOO	ØOOO - ØØØO	2	ØOOO/ØØØO, ØØOO (ØOOO - ØØØO, 2)	1: 0x 2: 2x 3: 0x
	English		Cardiovascular disease: risk assessment and reduction, including lipid modification*
Osteoporosis
	German	1	Prophylaxe, Diagnostik und Therapie der Osteoporose bei postmenopausalen Frauen und bei Männern ab dem 50. Lebensjahr	3	0 / 0	0 / 2 / 1	0 / 2 / 1	3 / 0 / 0	1	0	CEBM 2011	2	2	2	2	2, 2 (2, 2)	A: 0x B: 2x 0: 1x
	English	1	Osteoporosis: assessing the risk of fragility fracture	1	0 / 0	0 / 1 / 0	0 / 0 / 1	1 / 0 / 0	1	0	--	--	--	--	--	--	--
Type 2 Diabetes
	German	1	Nationale Versorgungsleitlinie Typ-2-Diabetes	3	0 / 0	0 / 2 / 1	2 / 0 / 1	1 / 2 / 0	2	0	SIGN	4	4	4	1		A: 3x B: 0x 0: 0x
	English	1	Type 2 diabetes in adults: management	10	1 / 0	5 / 3 / 2	1 / 4 / 5	7 / 0 / 3	6	1	GRADE	ØØOO	ØØOO	ØOOO - ØØØO	6	ØØOO, ØØOO (ØOOO - ØØØO, 5)	1: 0x 2: 9x 3: 1x
Unipolar Depression
	German	1	Nationale Versorgungsleitlinie unipolare Depression	6	0 / 0	2 / 2 / 2	1 / 2 / 3	6 / 0 / 0	6	0	--	--	--	--	--	--	A: 2x B: 4x 0: 0x
	English	2	Depression in adults: treatment and management	17	0 / 0	7 / 5 / 5	5 / 7 / 5	16 / 0 / 1	11	4	GRADE AHCPR	ØOOO 4	ØOOO 4	ØOOO - ØØØO 4	9 1	ØOOO, ØOOO (ØOOO - ØØØO, 9)	1: 0x 2: 16x 3: 2x
	English		Depression in adults with a chronic physical health problem: recognition and management	8	0 / 1	4 / 1 / 3	4 / 3 / 1	5 / 2 / 1	7	0	AHCPR	4	4	4	1	4, 4 (4, 1)	1: 0x 2: 8x 3: 0x
All CPGs
	All	23		163	10 / 5	56 / 45 / 62	41 / 32 / 90	138 / 12 / 13	87	13	GRADE CEBM 2009 CEBM 2011 AHCPR SIGN ACCP	ØOOO 2 2 4 3/1+ B	ØØOO 2 2 4 2+ B	ØOOO - ØØØØ 4 - 2 2 4 4 - 1+ B	95 7 2 13 15 3	ØOOO, ØØOO (ØOOO - ØØØØ, 91) 2, 2 (4-2, 8) 2, 2 (2, 2) 4, 4 (4, 12) 3/1+, 2+ (4-1+, 13) B, B (B, 3)	A: 30 B: 24 0: 5 1:0 2: 89 3: 14
	German	11		60	3 / 1	18 / 24 / 18	18 / 10 / 32	50 / 6 / 4	38	4	GRADE CEBM 2009 CEBM 2011 SIGN ACCP	ØOOO/ØØØO 4/2 2 4 B	ØØOO 3 2 4 B	ØOOO - ØØØØ 4 - 2 2 4 B	20 7 2 1 3	ØOOO/ØØØO, ØØOO (ØOOO - ØØØØ, 20) B, B (B, 3) 2, 2 (2, 2) 2, 2 (4-2, 8)	A: 30 B: 24 0: 5
	English	12		103	7 / 4	38 / 21 / 44	23 / 22 / 58	88 / 6 / 9	49	9	GRADE AHCPR SIGN	ØOOO 4 3/1+	ØØOO 4 2+	ØOOO - ØØØØ 4 4 - 1+	75 13 14	ØOOO, ØØOO (ØOOO - ØØØØ, 74) 3/1+, 2+ (4-1+, 13) 4, 4 (4, 12)	1:0 2: 89 3: 14
	European	0		0	--	--	--	--	--	--	--	--	--	--	--	--	--
*	double
